# Supplementary material for: Lineage Relationship of Direct-Developing Melanocytes and Melanocyte Stem Cells in the Zebrafish
Source: PLoS One. 2011 Jun 16;6(6):e21010. doi: 10.1371/journal.pone.0021010 (PMC3116864; doi:10.1371/journal.pone.0021010)
Supplement: Table S1 — Quantitative and qualitative description of transposon labeled melanocyte clones. The number of GFP-labeled ontogenetic (Class 1 and 2) and regeneration (Class 1 and 3) melanocytes counted in the assay is shown for each individual clone. Clone span details the dispersion of the labeled melanocytes along the A–P axis. The head was divided into three sections, H1 to H3 (described in materials and methods), with H1 being anterior and H3 being posterior and adjacent to somite 1. S stands for somite with 1 being most anterior and 31 being most posterior. Clone length is a quantitative measure of clone span, with each section (H or S) counted as 1 somite. Bilateral clones were defined as containing at least two labeled melanocytes on opposite sides of the midline. (XLS) [file pone.0021010.s001.xls]

## Sheet: Sheet1
Clone Class	Clone ID	Number of Ontogenetic Melanocytes	Ontogenetic Clone Spana	Ontogenetic Clone Lengthb	Bilateralc	Number of Regeneration Melanocytes	Regeneration Clone Spana	Regeneration Clone Lengthb	Bilateralc
1	10.7.C4	42	H3-S31	32	Y	15	H1-S28	31	Y
1	22.7.2B2	35	S1-S25	25	Y	12	H3-S19	20	Y
1	19.8.2B2	25	H1-S21	24	Y	25	H2-S13	15	Y
1	23.5.A1	22	H2-S9	11	Y	3	H2-S2	4	N
1	12.8.2A1	19	H2-S29	31	Y	10	H3-S31	32	N
1	22.7.2A2	19	H2-S30	32	Y	20	H3-S25	26	Y
1	22.7.2C1	17	H2-S7	9	Y	22	H3-S7	8	Y
1	22.7.4C2	17	H2-S16	18	Y	11	H2-S16	18	Y
1	22.7.4B3	17	S2-S29	28	Y	9	S2-S27	25	Y
1	23.5.A6	16	H1-S4	7	Y	4	H3-S13	14	Y
1	23.5.B1	16	H1-S4	7	Y	8	H1-S14	17	Y
1	22.7.3A1	16	H1-S25	28	Y	18	H2-S25	27	Y
1	4.7.B3	15	H3-S21	22	Y	2	S28	1	N
1	22.7.5B2	14	H2-S16	18	Y	2	S2-S4	3	N
1	10.7.A1	14	H2-S19	21	N	7	H2-S1	3	N
1	19.8.2B1	14	H2-S29	31	Y	6	S11-S31	21	N
1	10.7.B4	14	H1-S30	33	Y	6	S12-S16	6	N
1	22.7.5B1	13	H3-S9	10	Y	9	H3-S3	4	Y
1	5.6.B6	13	H3-S16	17	Y	38	H1-S21	24	Y
1	12.8.C4	13	S4-S25	22	Y	2	S17-S21	5	Y
1	19.8.2C2	12	H3-S10	11	Y	18	H3-S12	13	Y
1	22.7.3A2	12	H2-S9	11	Y	1	H3	1
1	23.5.B3	12	H1-S15	18	Y	6	H2-S13	15	Y
1	22.7.3C3	12	S7-S29	23	Y	10	S16-S29	14	Y
1	4.7.A4	11	S6-S19	14	Y	2	S6	1	N
1	5.6.C2	10	H2-S6	8	Y	5	S3-S22	20	Y
1	22.7.4B1	10	S10-S18	9	Y	11	S3-S31	29	Y
1	22.7.1A4	10	S4-S16	13	Y	6	H3-S10	11	Y
1	22.7.1B2	10	H1-S12	15	Y	3	S1	1	N
1	22.7.2C2	10	H1-S20	23	Y	6	H2-S18	20	Y
1	19.8.1A4	10	H3-S25	26	N	3	S22-S23	2	N
1	22.7.3C2	10	H1-S29	32	Y	6	H3-S31	32	Y
1	5.6.A2	9	H2-S4	6	Y	6	H3-S19	20	Y
1	22.7.2C3	9	H1-S4	7	Y	8	H1-S3	6	Y
1	22.7.3C4	9	H2-S17	19	Y	3	H2-S15	17	N
1	12.8.B1	8	S5-S16	12	Y	14	S2-S23	22	Y
1	22.7.3B3	8	S8-S21	14	Y	10	H3-S22	23	Y
1	12.8.C3	8	S6-S22	17	Y	8	S13-S15	3	Y
1	19.8.1B2	8	H3-S23	24	Y	2	S7	1	N
1	22.7.4A2	8	H2-S30	32	Y	12	S9-S31	23	Y
1	22.7.4A3	8	H2-S30	32	Y	10	S16-S21	6	Y
1	23.5.C3	7	S7-S11	5	Y	1	H1	1
1	22.7.5A3	7	S16-S23	8	Y	5	H3-S20	21	Y
1	12.8.C2	7	S23-S31	9	N	2	S4	1	N
1	10.7.A4	7	H3-S10	11	N	6	S7-S10	4	Y
1	22-7-3B4	7	H2-S11	13	Y	11	H3-S25	25	Y
Clone Class	Clone ID	Number of Ontogenetic Melanocytes	Ontogenetic Clone Spana	Ontogenetic Clone Lengthb	Bilateralc	Number of Regeneration Melanocytes	Regeneration Clone Spana	Regeneration Clone Lengthb	Bilateralc
1	23.5.C5	7	H1-S11	14	Y	1	H1	1
1	22.7.2A1	7	S15-S29	15	N	7	S19-S31	13	Y
1	10.7.B2	7	H3-S18	19	Y	3	S11-S17	7	N
1	22.7.2A4	6	H1-H3	3	Y	7	H1-S11	14	Y
1	12.8.A2	6	H3-S2	3	N	2	S1-S2	2	N
1	22.7.2C4	6	S20-S26	7	Y	2	S12-S13	2	N
1	4.7.C1	6	S5-S12	8	Y	1	H2	1
1	22.7.5A4	6	S3-S13	11	Y	6	H3-S4	5	N
1	22.7.5B3	6	S6-S17	12	Y	10	S1-S18	18	Y
1	19.8.2C4	6	S3-S17	15	Y	1	S3	1
1	12.8.B3	6	S16-S31	16	N	7	S16-S31	16	N
1	22.7.2A3	6	S6-S25	20	Y	1	S7	1
1	22.7.3A3	6	S11-S31	21	Y	6	H3-S10	11	Y
1	5.6.A1	5	S2-S3	2	Y	3	S3-S4	2	Y
1	5.6.B5	5	H3-S3	4	Y	4	S2-S12	11	Y
1	22.7.5A2	5	H3-S3	4	Y	1	S1	1
1	23.5.B2	5	S2-S5	4	Y	2	S3	1	N
1	5.6.B2	5	H2-S2	5	N	1	S2	1
1	19.8.1C1	5	S3-S11	9	N	3	H3-S5	6	Y
1	23.5.D4	4	H1-H2	2	N	2	H3	1	N
1	22.7.1C4	4	H2-H3	2	Y	6	H1-H3	3	Y
1	19.8.3B2	4	S13-S15	3	Y	17	H1-S14	17	Y
1	23.5.D1	4	S1-S4	4	Y	3	S2-S3	2	N
1	5.6.C3	4	S1-S4	4	Y	1	S3	1
1	23.5.D2	4	H2-S4	6	Y	2	S3-S4	2	N
1	23.5.C1	4	H1-S5	8	N	3	S1-S3	3	Y
1	22.7.4B4	4	S5-S15	11	Y	1	S13	1
1	19.8.1B3	4	S10-S27	18	N	6	S8-S9	2	N
1	22.7.5A1	3	S3-S4	2	Y	10	H3-S19	20	Y
1	5.6.A3	3	H3-S3	4	Y	8	S1-S5	5	Y
1	10.7.C3	3	H1-S19	22	Y	4	S15-S20	6	Y
1	4.7.A1	2	H1	1	N	2	S1	1	N
1	5.6.B1	2	H2	1	N	2	S2	1	N
1	19.8.1B4	2	H3-S1	2	N	18	H3-S4	5	Y
1	22.7.4C3	2	S19-S20	2	Y	2	H2-S15	17	N
1	22.7.1B3	2	S25-S27	3	N	4	H3-S2	3	N
1	12.8.A4	2	S10-S14	5	N	3	S14	1	N
1	19.8.3A4	2	H3-S6	7	N	1	S17	1
1	12.8.B4	2	H1-S5	8	Y	2	S5-S6	2	Y
1	22.7.1A3	1	H2	1		10	H2-H3	2	N
1	5.6.C5	1	H2	1		3	S4	1	N
1	22.7.3B1	1	H2	1		2	H1	1	N
1	12.8.2A2	1	H2	1		2	H3	1	N
1	4.7.B1	1	H3	1		1	H3	1
1	5.6.C6	1	H3	1		1	S1	1
1	22.7.2B3	1	S1	1		6	H1-S2	5	Y
Clone Class	Clone ID	Number of Ontogenetic Melanocytes	Ontogenetic Clone Spana	Ontogenetic Clone Lengthb	Bilateralc	Number of Regeneration Melanocytes	Regeneration Clone Spana	Regeneration Clone Lengthb	Bilateralc
1	10.7.C1	1	S1	1		3	S16-S22	7	Y
1	5.6.A5	1	S2	1		4	H3-S3	4	N
1	12.8.A1	1	S4	1		1	S4	1
1	22.7.3A4	1	S17	1		4	S17-S21	6	Y
1	22.7.3B2	1	S23	1		1	H3	1
2	11.6.A3	14	S3-S18	16	Y
2	23.5.B6	13	H1-S11	14	Y
2	19.8.2B4	10	S4-S31	28	Y
2	19.8.1C4	8	H3-S1	2	Y
2	22.7.1C3	8	S6-S13	8	Y
2	5.6.A4	8	H2-S8	10	Y
2	19.8.1A2	8	H3-S10	11	Y
2	23.5.A3	7	H3-S3	4	Y
2	23.5.C4	7	H2-S4	6	N
2	23.5.A5	7	H1-S8	11	Y
2	19.8.2A3	7	H3-S16	17	Y
2	22.7.4A4	7	H3-S17	18	Y
2	23.5.C6	7	H2-S19	21	Y
2	5.6.C1	6	H2-S3	5	Y
2	19.8.2A4	6	H1-S3	6	Y
2	22.7.3C1	6	H2-S5	7	Y
2	22.7.1B1	6	S3-S22	20	Y
2	19.8.2C3	5	H3-S2	3	Y
2	22.7.2B4	5	S24-S27	4	Y
2	19.8.1A1	5	S25-S29	5	Y
2	19.8.1A3	5	H2-S6	8	Y
2	11.6.A4	5	S8-S16	9	Y
2	19.8.2A2	4	S20-S31	12	Y
2	4.7.C3	4	S13-S27	15	Y
2	5.6.A6	3	H2-H3	2	N
2	22.7.4A1	3	S2-S4	3	N
2	11.6.A2	3	S1-S4	4	Y
2	4.7.A3	3	S1-S4	4	N
2	19.8.2B3	3	S1-S4	4	N
2	4.7.B4	3	S13-S17	5	Y
2	23.5.C2	3	S2-S8	7	Y
2	5.6.B4	2	H2	1	N
2	19.8.3B1	2	S1	1	N
2	19.8.1B1	2	S3	1	Y
2	19.8.2C1	2	S21	1	N
2	10.7.A3	2	H2-H3	2	Y
2	22.7.5B4	2	H1-H3	3	N
2	19.8.3A1	2	S17-S20	4	N
2	22.7.4C4	2	S16-S19	4	Y
2	23.5.A2	2	H3-S4	5	Y
2	4.7.C2	2	S12-S18	7	N
Clone Class	Clone ID	Number of Ontogenetic Melanocytes	Ontogenetic Clone Spana	Ontogenetic Clone Lengthb	Bilateralc	Number of Regeneration Melanocytes	Regeneration Clone Spana	Regeneration Clone Lengthb	Bilateralc
2	22.7.1C1	2	S3-S17	15	Y
2	4.7.A2	1	H2	1
2	10.7.B3	1	H3	1
2	22.7.4C1	1	H3	1
2	19.8.2A1	1	H3	1
2	12.8.C1	1	S1	1
2	12.8.A3	1	S4	1
2	19.8.3A3	1	S7	1
2	10.7.C2	1	S9	1
2	22.7.2B1	1	S9	1
3	19.8.R4					9	S10-S25	16	Y
3	12.8.R1					8	S8-S12	5	Y
3	22.7.R5					8	S14-S18	5	Y
3	22.7.R3					7	H1-H2	2	Y
3	19.8.R5					7	H2-H3	2	Y
3	22.7.R1					5	H1-S29	32	Y
3	12.8.R2					4	S12-S14	3	Y
3	22.7.R2					4	H3	1	Y
3	19.8.R2					3	S6-S8	3	N
3	22.7.R4					3	H3-S1	2	Y
3	19.8.R1					2	S17-S18	2	N
3	19.8.R7					2	H2	1	Y
3	19.8.R8					2	H2	1	Y
3	19.8.R3					2	S4	1	N
3	12.8.R3					1	H2	1
3	19.8.R6					1	H2	1
a Clone Span indicates the most anterior and posterior locations of melancoytes within a clone.
	The head was divided into three sections, H1 to H3 (described in materials and methods), with H1
	being anterior and H3 being posterior and adjacent to somite 1. S stands for somite with 1 being
	most anterior and 31 being most posterior.
b Clone Length is a quantitative measure of clone span, with each section (H or S) counted as 1 somite
c Bilateral clones were defined as containing at least two melanocytes on opposite sides of the midline
